# Supplementary material for: Development of a PROTAC-Based Targeting Strategy Provides a Mechanistically Unique Mode of Anti-Cytomegalovirus Activity
Source: Int J Mol Sci. 2021 Nov 27;22(23):12858. doi: 10.3390/ijms222312858 (PMC8657773; doi:10.3390/ijms222312858)
Supplement: Supplementary file 1 [file ijms-22-12858-s001.zip]

Archive with 1 entries (1 files):
- ijms-1450229-supplementary.pdf
